# Supplementary material for: Taming the massive genome of Scots pine with PiSy50k, a new genotyping array for conifer research
Source: Plant J. 2022 Jan 16;109(5):1337–50. doi: 10.1111/tpj.15628 (PMC9303803; doi:10.1111/tpj.15628)
Supplement: Supplementary file 2 — Data S1. The metadata for markers included on the PiSy50k SNP array. Data S2. Shared errors across controls identified in the error evaluation of the PiSy50k, see the main text. Data S3. Genotypes of 268 samples used in this study including 10 progenies and trees from Finland and Scotland. [file TPJ-109-1337-s001.zip]

Archive with 3 entries (3 files):
- tpj15628-sup-0002-SupDataS1.gz
- tpj15628-sup-0003-SupDataS2.tsv
- tpj15628-sup-0004-SupDataS3.gz
