# Supplementary material for: Taming the massive genome of Scots pine with PiSy50k, a new genotyping array for conifer research
Source: Plant J. 2022 Jan 16;109(5):1337–50. doi: 10.1111/tpj.15628 (PMC9303803; doi:10.1111/tpj.15628)
Supplement: Supplementary file 2 — Data S1. The metadata for markers included on the PiSy50k SNP array. Data S2. Shared errors across controls identified in the error evaluation of the PiSy50k, see the main text. Data S3. Genotypes of 268 samples used in this study including 10 progenies and trees from Finland and Scotland. [file TPJ-109-1337-s001.zip › tpj15628-sup-0003-SupDataS2.tsv]

#Mega_het = SNP heterozygous in both samples of the megagametophyte control pair
#Shared_error = SNP heterozygous in one of the megagametophyte control samples and genotyping error in at least one pairwise comparison of the 7 needle controls
Probeset_id	Mega_het	Shared_error
AX-388442689	no	yes
AX-117410689	yes	no
AX-387812586	yes	no
AX-387857446	yes	no
AX-387988864	yes	no
AX-388387733	yes	no
AX-388838610	yes	no
AX-389114639	yes	no
AX-389176508	yes	no
AX-389502992	yes	no
AX-389702976	yes	no
AX-387742512	yes	no
AX-387985055	yes	no
AX-388457753	yes	no
AX-388798186	yes	no
AX-389051875	yes	no
AX-389351996	yes	no
AX-389388336	yes	no
AX-389403434	yes	no
AX-389527860	yes	no
AX-117402700	yes	no
AX-117404574	yes	no
AX-117417185	yes	no
AX-117421811	yes	no
AX-117431400	yes	no
AX-117432037	yes	no
AX-117433393	yes	no
AX-337274058	yes	no
AX-387697934	yes	no
AX-387726552	yes	no
AX-387731658	yes	no
AX-387770265	yes	no
AX-387818687	yes	no
AX-387883301	yes	no
AX-387902611	yes	no
AX-387903732	yes	no
AX-387904910	yes	no
AX-387936679	yes	no
AX-387940853	yes	no
AX-387961346	yes	no
AX-388032871	yes	no
AX-388093476	yes	no
AX-388100552	yes	no
AX-388127290	yes	no
AX-388152894	yes	no
AX-388158425	yes	no
AX-388159835	yes	no
AX-388187960	yes	no
AX-388269852	yes	no
AX-388337426	yes	no
AX-388369674	yes	no
AX-388395491	yes	no
AX-388405107	yes	no
AX-388528350	yes	no
AX-388837384	yes	no
AX-388850934	yes	no
AX-388983820	yes	no
AX-388987671	yes	no
AX-389149250	yes	no
AX-389254999	yes	no
AX-389290907	yes	no
AX-389552227	yes	no
AX-389725222	yes	no
AX-389756410	yes	no
AX-117399573	yes	no
AX-117429505	yes	no
AX-385704331	yes	no
AX-387787284	yes	no
AX-387796193	yes	no
AX-388071107	yes	no
AX-388131382	yes	no
AX-388295301	yes	no
AX-388320015	yes	no
AX-388462381	yes	no
AX-388556816	yes	no
AX-388572014	yes	no
AX-388751686	yes	no
AX-388881549	yes	no
AX-388981967	yes	no
AX-389145597	yes	no
AX-389196352	yes	no
AX-389243324	yes	no
AX-389696419	yes	no
AX-389750700	yes	no
AX-389834393	yes	no
AX-389838569	yes	no
AX-389983184	yes	no
AX-388988037	yes	no
AX-117395975	yes	no
AX-117437769	yes	no
AX-117438694	yes	no
AX-117439581	yes	no
AX-117438464	yes	no
AX-117439762	yes	no
AX-117440974	yes	no
AX-117441053	yes	no
AX-117441540	yes	no
AX-117443317	yes	no
AX-388979051	yes	no
AX-388149381	no	yes
AX-117399009	yes	no
AX-117406924	yes	no
AX-117423148	yes	no
AX-386131952	yes	no
AX-387689807	yes	no
AX-387794190	yes	no
AX-387925261	yes	no
AX-387937243	yes	no
AX-387993855	yes	no
AX-388224621	yes	no
AX-388230194	yes	no
AX-388405239	yes	no
AX-388680463	yes	no
AX-388979197	yes	no
AX-389186342	yes	no
AX-389242447	yes	no
AX-389265606	yes	no
AX-389554211	yes	no
AX-389600295	yes	no
AX-389693908	yes	no
AX-389709158	yes	no
AX-389785144	yes	no
AX-389873483	yes	no
AX-117395494	yes	no
AX-117407699	yes	no
AX-117411134	yes	no
AX-117411211	yes	no
AX-117417031	yes	no
AX-117422130	yes	no
AX-166118250	yes	no
AX-385862490	yes	no
AX-387778318	yes	no
AX-387842769	yes	no
AX-387846563	yes	no
AX-388010840	yes	no
AX-388327697	yes	no
AX-388388180	yes	no
AX-388623433	yes	no
AX-388809123	yes	no
AX-388876927	yes	no
AX-388965320	yes	no
AX-389016212	yes	no
AX-389103839	yes	no
AX-389459221	yes	no
AX-389512159	yes	no
AX-389676004	yes	no
AX-389983707	yes	no
AX-117395522	yes	no
AX-117401551	yes	no
AX-117416543	yes	no
AX-117419734	yes	no
AX-117429452	yes	no
AX-387768085	yes	no
AX-387931076	yes	no
AX-388246324	yes	no
AX-388271152	yes	no
AX-388277632	yes	no
AX-388335447	yes	no
AX-388505907	yes	no
AX-388766335	yes	no
AX-388984615	yes	no
AX-389202232	yes	no
AX-389520677	yes	no
AX-388520485	yes	no
AX-388844343	yes	no
AX-389062413	yes	no
AX-389335951	yes	no
AX-388911690	no	yes
AX-388965309	no	yes
AX-388646984	no	yes
AX-389468957	no	yes
AX-117439504	no	yes
AX-389051527	no	yes
AX-117423311	no	yes
AX-388573609	no	yes
AX-388350747	no	yes
AX-388557840	no	yes
AX-389985090	no	yes
AX-388039107	no	yes
